# Supplementary material for: The Impact of Operator’s Learning Curve on the Outcomes of an Off-the-Shelf Multi-Branched Endograft for Complex and Thoracoabdominal Aneurysms Repair
Source: J Clin Med. 2026 May 11;15(10):3686. doi: 10.3390/jcm15103686 (PMC13207386; doi:10.3390/jcm15103686)
Supplement: Supplementary file 1 [file jcm-15-03686-s001.zip]

Archive with 1 entries (1 files):
- jcm-4270853-supplementary.pdf
